# Supplementary material for: Mineralocorticoid receptor promotes cardiac macrophage inflammaging
Source: Basic Res Cardiol. 2024 Feb 8;119(2):243–60. doi: 10.1007/s00395-024-01032-6 (PMC11008080; doi:10.1007/s00395-024-01032-6)
Supplement: Supplementary file 11 — Supplementary file11 (XLSX 25 KB) [file 395_2024_1032_MOESM11_ESM.xlsx]

## Sheet: WT pathways
GO	cluster	parent GO	parentSIMscore	score	term	parent term	Size	Set Size	Rich Factor	ES	NES	pvalue
GO:0009887	6	GO:0009887	0.984	169	animal organ morphogenesis	animal organ morphogenesis	172	1138	0.151142	0.415403	1.38673	0.00501505
GO:0048646	6	GO:0009887	0.683	25	anatomical structure formation involved in morphogenesis	animal organ morphogenesis
GO:0007155	2	GO:0007155	0.983	617	cell adhesion	cell adhesion	286	1494	0.191432	0.434016	1.47044	0
GO:0098609	2	GO:0007155	0.914	202	cell-cell adhesion	cell adhesion
GO:0045785	2	GO:0007155	0.843	72	positive regulation of cell adhesion	cell adhesion
GO:0030155	2	GO:0007155	0.897	48	regulation of cell adhesion	cell adhesion
GO:0007159	2	GO:0007155	0.839	40	leukocyte cell-cell adhesion	cell adhesion
GO:0033627	2	GO:0007155	0.689	30	cell adhesion mediated by integrin	cell adhesion
GO:0022409	2	GO:0007155	0.809	29	positive regulation of cell-cell adhesion	cell adhesion
GO:0022407	2	GO:0007155	0.852	19	regulation of cell-cell adhesion	cell adhesion
GO:0033628	2	GO:0007155	0.661	13	regulation of cell adhesion mediated by integrin	cell adhesion
GO:1903039	2	GO:0007155	0.795	5	positive regulation of leukocyte cell-cell adhesion	cell adhesion
GO:0001906	12	GO:0001906	0.998	1	cell killing	cell killing	55	239	0.230126	0.536553	1.63423	0.00105932
GO:0001816	7	GO:0001816	0.988	38	cytokine production	cytokine production	207	892	0.232063	0.396345	1.33461	0.00700701
GO:0019221	5	GO:0019221	0.996	175	cytokine-mediated signaling pathway	cytokine-mediated signaling pathway	104	428	0.242991	0.471488	1.55075	0.00306748
GO:0034097	5	GO:0019221	0.899	64	response to cytokine	cytokine-mediated signaling pathway
GO:1990868	5	GO:0019221	0.703	0	response to chemokine	cytokine-mediated signaling pathway
GO:0042742	4	GO:0042742	0.995	349	defense response to bacterium	defense response to bacterium	62	363	0.170799	0.522506	1.6317	0.00314795
GO:0009617	4	GO:0042742	0.92	290	response to bacterium	defense response to bacterium
GO:0044419	4	GO:0042742	0.799	0	biological process involved in interspecies interaction between organisms	defense response to bacterium
GO:0044403	4	GO:0042742	0.632	0	biological process involved in symbiotic interaction	defense response to bacterium
GO:0045229	13	GO:0045229	0.998	0	external encapsulating structure organization	external encapsulating structure organization	77	324	0.237654	0.495284	1.56911	0.00410256
GO:0006955	3	GO:0006955	0.968	412	immune response	immune response	356	1805	0.19723	0.385134	1.32546	0.003
GO:0061844	3	GO:0006955	0.638	149	antimicrobial humoral immune response mediated by antimicrobial peptide	immune response
GO:0030593	3	GO:0006955	0.49	94	neutrophil chemotaxis	immune response
GO:0042110	3	GO:0006955	0.616	58	T cell activation	immune response	140	618	0.226537	0.427605	1.42552	0.00201207
GO:0050776	3	GO:0006955	0.845	52	regulation of immune response	immune response
GO:0006959	3	GO:0006955	0.735	50	humoral immune response	immune response
GO:0006956	3	GO:0006955	0.672	21	complement activation	immune response	18	58	0.310345	0.756242	1.96552	0
GO:0050863	3	GO:0006955	0.581	16	regulation of T cell activation	immune response
GO:0002682	3	GO:0006955	0.725	13	regulation of immune system process	immune response
GO:1990266	3	GO:0006955	0.503	12	neutrophil migration	immune response
GO:0045123	3	GO:0006955	0.488	8	cellular extravasation	immune response
GO:0019730	3	GO:0006955	0.677	5	antimicrobial humoral response	immune response
GO:0071621	3	GO:0006955	0.509	4	granulocyte chemotaxis	immune response
GO:0097530	3	GO:0006955	0.52	3	granulocyte migration	immune response
GO:0002683	3	GO:0006955	0.589	2	negative regulation of immune system process	immune response
GO:0045620	3	GO:0006955	0.465	2	negative regulation of lymphocyte differentiation	immune response
GO:0002684	3	GO:0006955	0.677	2	positive regulation of immune system process	immune response
GO:0097529	3	GO:0006955	0.548	0	myeloid leukocyte migration	immune response
GO:0045087	1	GO:0045087	0.992	688	innate immune response	innate immune response	203	893	0.227324	0.41525	1.39571	0.00401204
GO:0006952	1	GO:0045087	0.851	139	defense response	innate immune response
GO:0098542	1	GO:0045087	0.909	1	defense response to other organism	innate immune response
GO:0001823	9	GO:0001823	0.999	11	mesonephros development	mesonephros development
GO:0048732	9	GO:0001823	0.406	7	gland development	mesonephros development	15	115	0.130435	0.669054	1.64744	0.00522193
GO:0048709	8	GO:0048709	0.999	37	oligodendrocyte differentiation	oligodendrocyte differentiation	22	122	0.180328	0.664867	1.75488	0
GO:0048524	11	GO:0048524	1	2	positive regulation of viral process	positive regulation of viral process	20	69	0.289855	0.629667	1.67198	0.00715137
GO:0031644	10	GO:0031644	0.999	3	regulation of nervous system process	regulation of nervous system process	28	204	0.137255	0.613772	1.71415	0.00335946
GO:0051240	10	GO:0031644	0.578	0	positive regulation of multicellular organismal process	regulation of nervous system process
GO:0044057	10	GO:0031644	0.849	0	regulation of system process	regulation of nervous system process
GO:0002831	14	GO:0002831	0.997	0	regulation of response to biotic stimulus	regulation of response to biotic stimulus
GO:0009060	8	GO:0009060	0.999	24	aerobic respiration	aerobic respiration	69	193	0.357513	-0.433397	-2.10219	0
GO:0045333	8	GO:0009060	0.975	16	cellular respiration	aerobic respiration
GO:0006091	8	GO:0009060	0.903	14	generation of precursor metabolites and energy	aerobic respiration
GO:0022900	8	GO:0009060	0.795	12	electron transport chain	aerobic respiration
GO:0043457	8	GO:0009060	0.881	9	regulation of cellular respiration	aerobic respiration
GO:0006119	8	GO:0009060	0.968	6	oxidative phosphorylation	aerobic respiration	58	145	0.4	-0.433448	-2.10385	0
GO:0042773	8	GO:0009060	0.934	6	ATP synthesis coupled electron transport	aerobic respiration
GO:0019646	8	GO:0009060	0.915	1	aerobic electron transport chain	aerobic respiration
GO:0015980	8	GO:0009060	0.94	0	energy derivation by oxidation of organic compounds	aerobic respiration
GO:0006754	7	GO:0006754	1	25	ATP biosynthetic process	ATP biosynthetic process	38	104	0.365385	-0.461883	-1.99412	0
GO:0015986	7	GO:0006754	0.95	18	ATP synthesis coupled proton transport	ATP biosynthetic process
GO:0009142	7	GO:0006754	0.968	14	nucleoside triphosphate biosynthetic process	ATP biosynthetic process
GO:0019637	7	GO:0006754	0.725	1	organophosphate metabolic process	ATP biosynthetic process
GO:1901293	7	GO:0006754	0.863	0	nucleoside phosphate biosynthetic process	ATP biosynthetic process
GO:0090407	7	GO:0006754	0.807	0	organophosphate biosynthetic process	ATP biosynthetic process
GO:0051301	1	GO:0051301	0.996	385	cell division	cell division	106	628	0.16879	-0.339967	-1.69157	0
GO:0051302	1	GO:0051301	0.884	12	regulation of cell division	cell division
GO:0016042	3	GO:0016042	0.996	116	lipid catabolic process	lipid catabolic process	61	342	0.178363	-0.360901	-1.7211	0
GO:0006635	3	GO:0016042	0.87	71	fatty acid beta-oxidation	lipid catabolic process
GO:0044242	3	GO:0016042	0.965	6	cellular lipid catabolic process	lipid catabolic process
GO:0042158	10	GO:0042158	0.999	9	lipoprotein biosynthetic process	lipoprotein biosynthetic process	18	104	0.173077	-0.483656	-1.72023	0.00564972
GO:0034645	10	GO:0042158	0.529	3	cellular macromolecule biosynthetic process	lipoprotein biosynthetic process
GO:0032543	6	GO:0032543	0.999	45	mitochondrial translation	mitochondrial translation	29	132	0.219697	-0.460755	-1.85289	0.00746269
GO:0140053	6	GO:0032543	0.962	1	mitochondrial gene expression	mitochondrial translation
GO:0006082	5	GO:0006082	0.986	51	organic acid metabolic process	organic acid metabolic process	174	1008	0.172619	-0.208222	-1.14478	0
GO:0032787	5	GO:0006082	0.93	1	monocarboxylic acid metabolic process	organic acid metabolic process
GO:0016054	5	GO:0006082	0.815	0	organic acid catabolic process	organic acid metabolic process
GO:0044282	5	GO:0006082	0.703	0	small molecule catabolic process	organic acid metabolic process
GO:0006518	9	GO:0006518	0.99	17	peptide metabolic process	peptide metabolic process	187	867	0.215686	-0.211512	-1.28449	0
GO:0043043	9	GO:0006518	0.971	5	peptide biosynthetic process	peptide metabolic process
GO:0034470	9	GO:0006518	0.396	3	ncRNA processing	peptide metabolic process
GO:0006399	9	GO:0006518	0.375	2	tRNA metabolic process	peptide metabolic process
GO:0072522	9	GO:0006518	0.398	0	purine-containing compound biosynthetic process	peptide metabolic process
GO:0072521	9	GO:0006518	0.433	0	purine-containing compound metabolic process	peptide metabolic process
GO:0043603	9	GO:0006518	0.959	0	cellular amide metabolic process	peptide metabolic process
GO:0006457	2	GO:0006457	0.999	127	protein folding	protein folding	25	169	0.147929	-0.45217	-1.76591	0.0070922
GO:0019693	11	GO:0019693	0.996	5	ribose phosphate metabolic process	ribose phosphate metabolic process	95	464	0.204741	-0.273357	-1.38833	0
GO:0046390	11	GO:0019693	0.931	4	ribose phosphate biosynthetic process	ribose phosphate metabolic process
GO:1901135	11	GO:0019693	0.881	3	carbohydrate derivative metabolic process	ribose phosphate metabolic process
GO:1901137	11	GO:0019693	0.823	2	carbohydrate derivative biosynthetic process	ribose phosphate metabolic process
GO:0042254	4	GO:0042254	0.997	106	ribosome biogenesis	ribosome biogenesis	68	305	0.222951	-0.367373	-1.86089	0
GO:0033108	4	GO:0042254	0.524	10	mitochondrial respiratory chain complex assembly	ribosome biogenesis
GO:0010257	4	GO:0042254	0.501	2	NADH dehydrogenase complex assembly	ribosome biogenesis
GO:0022613	4	GO:0042254	0.972	0	ribonucleoprotein complex biogenesis	ribosome biogenesis
GO:0000819	12	GO:0000819	0.998	3	sister chromatid segregation	sister chromatid segregation	35	244	0.143443	-0.454493	-2.00352	0
GO:0098813	12	GO:0000819	0.954	1	nuclear chromosome segregation	sister chromatid segregation

## Sheet: KO pathways
GO	cluster	parent GO	parentSIMscore	score	term	parent term	Size	Set Size	Rich Factor	ES	NES	pvalue
GO:0007155	2	GO:0007155	0.983	617	cell adhesion	cell adhesion	148	1494	0.0990629	0.602209	1.40811	0
GO:0098609	2	GO:0007155	0.914	202	cell-cell adhesion	cell adhesion
GO:0045785	2	GO:0007155	0.843	72	positive regulation of cell adhesion	cell adhesion
GO:0030155	2	GO:0007155	0.897	48	regulation of cell adhesion	cell adhesion
GO:0007159	2	GO:0007155	0.839	40	leukocyte cell-cell adhesion	cell adhesion
GO:0022409	2	GO:0007155	0.809	29	positive regulation of cell-cell adhesion	cell adhesion
GO:0022408	2	GO:0007155	0.763	24	negative regulation of cell-cell adhesion	cell adhesion
GO:1903038	2	GO:0007155	0.741	6	negative regulation of leukocyte cell-cell adhesion	cell adhesion
GO:1903039	2	GO:0007155	0.795	5	positive regulation of leukocyte cell-cell adhesion	cell adhesion
GO:0001906	12	GO:0001906	0.998	1	cell killing	cell killing	27	239	0.112971	0.730249	1.56279	0.00432432
GO:0008037	10	GO:0008037	0.998	6	cell recognition	cell recognition	16	165	0.0969697	0.773303	1.55057	0.00587544
GO:0042742	4	GO:0042742	0.995	349	defense response to bacterium	defense response to bacterium	39	363	0.107438	0.701298	1.54206	0
GO:0009617	4	GO:0042742	0.92	290	response to bacterium	defense response to bacterium
GO:0051701	4	GO:0042742	0.605	4	biological process involved in interaction with host	defense response to bacterium
GO:0044419	4	GO:0042742	0.799	0	biological process involved in interspecies interaction between organisms	defense response to bacterium
GO:0006955	3	GO:0006955	0.968	412	immune response	immune response	173	1805	0.0958449	0.638655	1.49078	0
GO:0050776	3	GO:0006955	0.845	52	regulation of immune response	immune response
GO:0006959	3	GO:0006955	0.735	50	humoral immune response	immune response
GO:0050778	3	GO:0006955	0.795	17	positive regulation of immune response	immune response
GO:0002682	3	GO:0006955	0.725	13	regulation of immune system process	immune response
GO:0002443	3	GO:0006955	0.595	2	leukocyte mediated immunity	immune response
GO:0002684	3	GO:0006955	0.677	2	positive regulation of immune system process	immune response
GO:0002253	3	GO:0006955	0.75	2	activation of immune response	immune response
GO:0002699	3	GO:0006955	0.558	1	positive regulation of immune effector process	immune response
GO:1903131	3	GO:0006955	0.599	0	mononuclear cell differentiation	immune response
GO:0002697	3	GO:0006955	0.583	0	regulation of immune effector process	immune response
GO:0002705	3	GO:0006955	0.528	0	positive regulation of leukocyte mediated immunity	immune response
GO:0002252	3	GO:0006955	0.632	0	immune effector process	immune response
GO:0045087	1	GO:0045087	0.992	688	innate immune response	innate immune response	101	893	0.113102	0.600397	1.38842	0.00200803
GO:0006954	1	GO:0045087	0.743	428	inflammatory response	innate immune response
GO:0006952	1	GO:0045087	0.851	139	defense response	innate immune response
GO:0098542	1	GO:0045087	0.909	1	defense response to other organism	innate immune response
GO:0001819	7	GO:0001819	0.993	87	positive regulation of cytokine production	positive regulation of cytokine production	68	521	0.130518	0.632144	1.45246	0.00100604
GO:0001816	7	GO:0001819	0.93	38	cytokine production	positive regulation of cytokine production
GO:0051240	13	GO:0051240	0.98	0	positive regulation of multicellular organismal process	positive regulation of multicellular organismal process	180	1870	0.0962567	0.576056	1.35777	0.002
GO:0042102	6	GO:0042102	0.999	91	positive regulation of T cell proliferation	positive regulation of T cell proliferation	19	114	0.166667	0.754064	1.53282	0.00338983
GO:0042098	6	GO:0042102	0.944	29	T cell proliferation	positive regulation of T cell proliferation
GO:0042129	6	GO:0042102	0.957	17	regulation of T cell proliferation	positive regulation of T cell proliferation
GO:0070661	6	GO:0042102	0.899	1	leukocyte proliferation	positive regulation of T cell proliferation
GO:0070665	6	GO:0042102	0.965	0	positive regulation of leukocyte proliferation	positive regulation of T cell proliferation
GO:0002831	14	GO:0002831	0.997	0	regulation of response to biotic stimulus	regulation of response to biotic stimulus
GO:1903900	11	GO:1903900	0.999	2	regulation of viral life cycle	regulation of viral life cycle	19	164	0.115854	0.72919	1.51407	0.00785634
GO:0050792	11	GO:1903900	0.985	1	regulation of viral process	regulation of viral life cycle
GO:0019058	11	GO:1903900	0.952	1	viral life cycle	regulation of viral life cycle
GO:0042110	8	GO:0042110	0.994	58	T cell activation	T cell activation	69	618	0.11165	0.694478	1.58098	0
GO:0042113	8	GO:0042110	0.831	42	B cell activation	T cell activation
GO:0001775	8	GO:0042110	0.897	12	cell activation	T cell activation
GO:0051251	8	GO:0042110	0.843	3	positive regulation of lymphocyte activation	T cell activation
GO:0050867	8	GO:0042110	0.799	3	positive regulation of cell activation	T cell activation
GO:0051249	8	GO:0042110	0.88	1	regulation of lymphocyte activation	T cell activation
GO:0050865	8	GO:0042110	0.839	1	regulation of cell activation	T cell activation
GO:0001659	9	GO:0001659	0.999	27	temperature homeostasis	temperature homeostasis	19	192	0.0989583	0.735781	1.53525	0.00679502
GO:0016192	5	GO:0016192	0.977	277	vesicle-mediated transport	vesicle-mediated transport	121	1538	0.0786736	0.581245	1.35476	0
GO:0006816	5	GO:0016192	0.502	183	calcium ion transport	vesicle-mediated transport
GO:0006909	5	GO:0016192	0.789	104	phagocytosis	vesicle-mediated transport
GO:0006839	5	GO:0016192	0.447	18	mitochondrial transport	vesicle-mediated transport
GO:0090150	5	GO:0016192	0.448	11	establishment of protein localization to membrane	vesicle-mediated transport
GO:0050764	5	GO:0016192	0.681	11	regulation of phagocytosis	vesicle-mediated transport
GO:1903169	5	GO:0016192	0.441	9	regulation of calcium ion transmembrane transport	vesicle-mediated transport
GO:0051049	5	GO:0016192	0.593	3	regulation of transport	vesicle-mediated transport
GO:0051050	5	GO:0016192	0.533	1	positive regulation of transport	vesicle-mediated transport
GO:0006119	1	GO:0006119	0.999	6	oxidative phosphorylation	oxidative phosphorylation	41	145	0.282759	-0.349204	-1.30466	0
GO:0140053	2	GO:0140053	0.999	1	mitochondrial gene expression	mitochondrial gene expression	21	167	0.125749	-0.557447	-1.75755	0.01
